# Supplementary material for: Haplotype Analysis of GmSGF14 Gene Family Reveals Its Roles in Photoperiodic Flowering and Regional Adaptation of Soybean
Source: Int J Mol Sci. 2023 May 29;24(11):9436. doi: 10.3390/ijms24119436 (PMC10253954; doi:10.3390/ijms24119436)
Supplement: Supplementary file 1 [file ijms-24-09436-s001.zip]

Archive with 1 entries (1 files):
- ijms-2384071-supplementary.pdf
